# Supplementary material for: Comparative Performance Evaluation of FilmArray BioFire RP2.1 and MAScIR 2.0 Assays for SARS-CoV-2 Detection
Source: Adv Virol. 2022 Jun 1;2022:4510900. doi: 10.1155/2022/4510900 (PMC9177333; doi:10.1155/2022/4510900)
Supplement: Supplementary Materials — The data collected in our study were provided in two tables: the first table contains the data of SARS-CoV-2 positive samples on FilmArray (i.e., patients' age, sex, and symptomatology, and the results of chest CT-scan and nonspecific biological tests, as well as the results of the samples on each of the three PCR assays compared in our study, and those of subsequent or previous samples collected from these patients), whereas the second table contains the data of SARS-CoV-2 negative samples on FilmArray. [file 4510900.f1.zip]

Archive with 3 entries (3 files):
- 4510900.f1/Supplementary File - Comparative performance evaluation of FilmArray and MAScIR assays for SARS-CoV-2 detection - Abbreviations.pdf
- 4510900.f1/Supplementary File - Comparative performance evaluation of FilmArray and MAScIR assays for SARS-CoV-2 detection - Negative Samples.pdf
- 4510900.f1/Supplementary File - Comparative performance evaluation of FilmArray and MAScIR assays for SARS-CoV-2 detection - Positive Samples.pdf
